# Supplementary material for: A High-Regularity Porous SERS Substrate Prepared by Two-Step Mild and Hard Anodization for Sorbic Acid Detection
Source: Sensors (Basel). 2025 Dec 25;26(1):156. doi: 10.3390/s26010156 (PMC12787714; doi:10.3390/s26010156)
Supplement: Supplementary file 1 [file sensors-26-00156-s001.zip]

Archive with 1 entries (1 files):
- sensors-4042095-supplementary.pdf
